# Supplementary material for: In Search of Effective Anticancer Agents—Novel Sugar Esters Based on Polyhydroxyalkanoate Monomers
Source: Int J Mol Sci. 2021 Jul 5;22(13):7238. doi: 10.3390/ijms22137238 (PMC8268987; doi:10.3390/ijms22137238)
Supplement: Supplementary file 1 [file ijms-22-07238-s001.zip]

Archive with 1 entries (1 files):
- ijms-1258640-supplementary.pdf
